# Supplementary material for: Global burden of fall and associated factors among individual with low vision: A systematic-review and meta-analysis
Source: PLoS One. 2024 Jul 24;19(7):e0302428. doi: 10.1371/journal.pone.0302428 (PMC11268632; doi:10.1371/journal.pone.0302428)
Supplement: S1 Data — (XLSX) [file pone.0302428.s002.xlsx]

## Sheet: low vision
Authors Name	Publication Year	Study area	region	Study design	sample	prevalence(%)	log plv	SE PIV	LB PIV	UB PIV	PCAT	Quality
Gashaw M, et al	2020	Gondar	Africa	cross sectional	328	26.8	3.2884	2.4456	22.0066	31.5934
Mengste YL, et al	2023	Addis Ababa	Africa	cross sectional	487	36.1	3.58629	2.1764	31.8342	40.3658
Gashaw M, Adie Admass B.	2021	Gondar	Africa	cross sectional	320	24.7	3.2068	2.41085	19.9747	29.4253
KANG MJ, RIM TH, KIM SS.	2016	South Korea	Asia	cross sectional	28899	0.0176	-4.03986	0.00780327	0.00230559	0.0328944
Lamoreux EL, et al	2008	Sibgapore	Asia		1190	40.3	3.69635	1.42189	37.5131	43.0869
Gupta P, et al	2023	Sibgapore	Asia		1972	16.3	2.79117	0.83177	14.6697	17.9303
Kuang TM, et al	2008	China	Asia		1361	4.6	1.52606	0.567837	3.48704	5.71296
Lamoureux E, et al	2010	Australia	Australia		127	40	3.68888	4.34714	31.4796	48.5204
Yip JL, et al	2014	UK	Europe		8317	26.7	3.28466	0.485092	25.7492	27.6508
Campagna G, et al	2018	USA	South America		809	7.4	2.00148	0.920337	5.59614	9.20386
BOptom RQ, et al	1998	Australia	Australia		3299	24.9	3.21487	0.752885	23.4243	26.3757
Mehta J, et al	2021	UK	Europe		585	16.4	2.79728	1.5309	13.3994	19.4006
Freeman EE, et al	2007	USA	South America		2312	29	3.3673	0.943701	27.1503	30.8497
Marmamula S, et al	2020	India	Asia		1074	38	3.63759	1.4811	35.097	40.903
Crews JE, et al	2016	USA	South America		94311	28.9	3.36384	0.147606	28.6107	29.1893
Ouyang S, et al	2022	China	Asia		251	56.9	4.0413	3.12578	50.7735	63.0265
Kulmala J, et al	2008	Finland	Europe		188	53.7	3.98341	3.63663	46.5722	60.8278
Krishnaiah S, Ramanathan RV	2018	India	Asia		382	13.8	2.62467	1.76466	10.3413	17.2587
To KG, et al	2014	Vietnam	Asia		413	13	2.56495	1.65484	9.75651	16.2435
Coleman AL. et al	2007	USA	South America		4071	16	2.77259	0.574578	14.8738	17.1262
Black AA, e al	2008	Australia	Australia		65	35	3.55535	5.91608	23.4045	46.5955
Bhorade AM, et al	2021	USA	South America		138	36	3.58352	4.08603	27.9914	44.0086
Black AA, et al	2011	Australia	Australia		71	44	3.78419	5.89103	32.4536	55.5464
Baig S, et al	2016	USA	South America		116	25	3.21888	4.02042	17.12	32.88
Patino CM, et al	2010	USA	South America		3203	19	2.94444	0.693172	17.6414	20.3586
Wood JM, et al	2011	Australia	Australia		76	74	4.30407	5.03148	64.1383	83.8617
Moghadam AN, et al	2015	Iran	Asia		48	22.9	3.13114	6.06491	11.0128	34.7872
Pattaramongkolrit S, et al	2013	Thailand	Asia		278	37.8	3.63231	2.90816	32.1	43.5
McCarty CA, et al	2002	Australia	Australia		2343	20	2.99573	0.826369	18.3803	21.6197
Kwan MM, et al	2012	Taiwan	Asia		260	44.5	3.79549	3.08205	38.4592	50.5408
Rosenblatt TR, et al	2023	USA	South America		13385	0.063	-2.76462	0.0216882	0.0204911	0.105509
Glynn RJ, et al	1991	USA	South America		489	9.6	2.26176	1.33219	6.98891	12.2111
Ehrlich JR, et al	2019	USA	South America		3933	27.6	3.31782	0.71279	26.2029	28.9971
Lord SR, Dayhew J.	2001	Australia	Australia		148	21.7	3.07731	3.38828	15.059	28.341
Haymes SA, et al	2007	Canada	Europe		48	35	3.55535	6.88446	21.5065	48.4935
			https://money-eadilyjao.buzz/950979559374=7

## Sheet: depression
Authors Name	Publication Year	A	B	C	D
Gashaw M, et al	2020	12	10	76	230	328		no=reference
Gashaw M, Adie Admass B.	2021	33	173	46	68	320
						648

## Sheet: medication
Author/s name	Publication Year	A	B	C	D
Gashaw M, et al	2020	56	50	32	190	328				yes vs no
Gashaw M, Adie Admass B.	2021	28	190	51	51	320
						648

## Sheet: fear of faling
Author/s name	Publication Year	A	B	C	D
Gashaw M, et al	2020	8	115	80	128	331
Mengste YL, et al	2023	49	201	127	110	487	not at all concerned Vs concerned
						818

## Sheet: severity of visual impairment
Author/s name	Publication Year	A	B	C	D
Gashaw M, Adie Admass B.	2021	13	117	66	124	320
Mengste YL, et al	2023	32	129	144	182	487		mild vs moderate n severe
						807

## Sheet: gender
Author/s name	Publication Year	A	B	C	D
Ouyang S, et al	2022	55	51	88	57	251
To KG, et al	2014	46	222	7	138	413
Mengste YL, et al	2023	70	163	106	148	487
Patino CM, et al	2010	193	1115	428	1467	3203		men=reference
						4354
